# Supplementary material for: MEPHAS: an interactive graphical user interface for medical and pharmaceutical statistical analysis with R and Shiny
Source: BMC Bioinformatics. 2020 May 11;21:183. doi: 10.1186/s12859-020-3494-x (PMC7216538; doi:10.1186/s12859-020-3494-x)
Supplement: Supplementary file 1 — Additional file 1: AF_table1.docx Graphic user interfaces and statistical methods in MEPHAS; AF_table2.docx Comparison of methods in MEPHAS with EZR, FSFS, and Radiant; AF_list.docx R packages used in MEPHAS; AF_result.docx The results in Example 1 and Example 2. [file 12859_2020_3494_MOESM1_ESM.zip]

Archive with 4 entries (4 files):
- AF_list.docx
- AF_result.docx
- AF_table1.docx
- AF_table2.docx
